# Supplementary material for: Developmental and Neurobehavioral Toxicity of Tetrabromobisphenol A Mono(2-hydroxyethyl) Ether (TBBPA-MHEE) in Zebrafish Larvae: Oxidative/Inflammatory Responses and Candidate ErbB-Related Signaling
Source: Biology (Basel). 2026 Jul 10;15(14):1120. doi: 10.3390/biology15141120 (PMC13403645; doi:10.3390/biology15141120)
Supplement: Supplementary file 1 [file biology-15-01120-s001.zip]

Archive with 1 entries (1 files):
- biology-4366126-supplementary.pdf
